# Supplementary material for: Osteological differences in the humerus of loggerhead and green turtles
Source: PeerJ. 2026 Apr 20;14:e20958. doi: 10.7717/peerj.20958 (PMC13105183; doi:10.7717/peerj.20958)
Supplement: Supplemental Information 1 [file peerj-14-20958-s001.xlsx]

## Sheet: Raw data
Information on sampling and measurement
No	ID	Species	Sampling date	Latitude	Longitidue	SCL	SCW	CPL	CPW	Sex	GM01 (mm)	GM02 (mm)	GM03 (mm)	GM04 (mm)	GM05 (mm)	GM06 (mm)	GM07 (mm)	GM08 (mm)	GM09 (mm)	GM10 (mm)	GM11 (mm)	GM12 (mm)	GM13 (mm)	GM14 (mm)	GM15 (mm)	Weight (g)
1	AR00000007	Caretta caretta	2016-09-16	38.1992	128.613	74.3	56.8	54.4	52.3	M	152.24	146.77	24.72	54.77	58.43	22.73	34.34	26.14	50.34	37.73	26.35	13.03	31.47	144.06	116.62	75.5
2	AR00000009	Caretta caretta	2017-08-14	36.035	129.381	65.8	57.3	58	60	F	140.9	137.15	21.17	49.6	53.23	20.5	37.1	26.65	49.62	36.3	26.82	12.76	27.29	125.48	104.99	56.5
3	AR00000011	Caretta caretta	2017-09-23	35.4333	129.383	77.2	62.4	59.1	55.7	F	161.47	150.91	23.12	57.38	63.77	25.45	39.03	28.18	57.07	39.28	31.62	13.27	33.62	155.56	114.76	91.5
4	AR00000012	Caretta caretta	2017-09-22	37.3762	129.255	86.9	68.4	63.6	60.3	M	192.31	179.54	28.65	65.8	73.02	29.88	46.69	32.43	67.94	47.67	35.22	17.68	37.56	174.09	139.57	130
5	AR00000013	Caretta caretta	2017-09-22	35.9977	129.456	71.8	62.5	59.2	59	F	155.45	146.5	23.33	52.09	57.85	23.77	39.99	26.37	51.86	36.27	28.77	14.1	30.6	138.48	115.33	76.5
6	AR00000016	Caretta caretta	2017-10-16	36.0731	129.57	71.3	60.3	58.3	59	F	146.14	138.68	21.51	54.51	56.23	24.67	38.66	28.8	52.78	36.74	28.14	13.82	29.51	131.53	108.43	70
7	AR00000018	Caretta caretta	2017-10-19	35.9924	129.453	80	61.8	66.1	66	M	169.07	157.62	28.84	61.64	64.38	26.29	43.37	30.02	58.05	42.25	32.64	13.61	34.04	152.66	122.13	93
8	AR00000022	Caretta caretta	2017-10-28	36.0853	129.554	75.3	78.9	61	57.3	F	147.64	141.54	23.75	53.74	58.53	22.46	37.98	27.89	51.87	36.69	29.39	13.34	30.75	133.68	109.46	83.5
9	AR00000023	Caretta caretta	2017-10-28	36.1128	129.439	76.5	58.6	61.1	58.8	F	153.13	146.33	24.21	57.12	62.49	26.81	39.83	28.25	55.91	40.28	30.41	13.47	31.94	137.84	112.03	86
10	AR00000024	Caretta caretta	2017-11-21	37.2886	129.317	67.3	57.8	54.5	54	F	153.99	141.93	23.28	52.02	58.49	24.39	35.53	26.06	50.37	36.79	24.05	12.91	30.38	137.83	111.64	82
11	AR00000026	Caretta caretta	2017-12-14	35.5619	129.461	78.5	65.2	63	61.4	F	174.49	161.52	27.81	54.34	68.43	29.14	45.2	31.21	57.3	40.7	34.65	14.78	36.9	153.96	124.04	116
12	AR00000027	Caretta caretta	2018-05-31	36.099	129.463	76.7	63.9	60.4	60.7	F	165.35	154.83	25.8	61.13	64.77	25.1	41.52	29.07	58.43	41.43	31.58	13.37	34.21	147.58	118.48	104
13	AR00000028	Caretta caretta	2018-06-03	36.2836	129.376	77.2	63	62.2	60.8	F	159.41	152.21	22.41	60.2	66.42	26.51	40.61	30.22	57.75	40.82	35.52	15.58	32.17	139.19	114.53	109.5
14	AR00000029	Caretta caretta	2018-06-10	36.4731	129.434	72.2	61.2	72.2	63.7	F	152.03	146.15	19.32	52.91	59.94	24.38	38.01	26.5	52.29	37.97	29.46	13.33	30.81	137.97	115.29	83
15	AR00000030	Caretta caretta	2018-06-16	36.0883	129.42	78.9	66	61	62.8	M	175.36	164.19	27.33	59.61	67.06	24.23	40.44	28.98	58.26	43.51	30.35	14.13	35.38	157.14	127.19	122
16	AR00000031	Caretta caretta	2018-06-21	36.6167	126.241	79.7	63.8	65.1	61.7	F	154.42	146.86	25.04	55.65	60.62	22.91	39.46	28.5	52.49	40.35	28.68	13.99	33.49	139.08	112.59	89.5
17	AR00000040	Caretta caretta	2018-10-01	36.046	129.516	-	-	-	-	F	145.21	138.08	20.96	51.9	54.73	23.25	37.62	25.35	50.29	35.08	27.33	11.82	27.68	128.48	106.5	63.5
18	AR00000042	Caretta caretta	2018-10-21	36.0478	129.581	84.4	72.8	71.2	67.5	F	203.11	189.87	33.28	75.17	81.15	27.9	51.39	36.61	70.88	52.77	38.94	16.58	41.48	182.05	145.33	187
19	AR00000043	Caretta caretta	2018-10-22	37.7603	128.96	71.3	62.3	59.4	59.5	F	168.32	160.58	22.81	58.4	62.98	25.26	42.99	29.73	57.48	39.37	32.89	15.01	33.84	153.49	129.04	102
20	AR00000065	Caretta caretta	2015-09-24	35.1061	129.047	76	63	63	56.1	F	161.09	153.12	25.54	62.73	65.06	24.67	39.67	30.46	59.33	44.85	32.44	15.14	33.31	141.91	111	118
21	AR00000066	Caretta caretta	2015-07-01	35.8221	129.51	68	56.8	55	56	F	146.95	138.38	21.93	52.53	54.29	20.9	35.07	24.56	48.06	33.81	26.1	11.81	30.18	134.01	108.94	72
22	MR_123	Caretta caretta	2022-10-20	36.1057	129.44	63.9	55.8	55	53.5	F	143.36	135.31	22.65	53.85	59.75	20.09	36.34	24.33	53.02	37.58	29.58	12.73	31.45	130	106.63	71.36
23	MR_130	Caretta caretta	2023-10-26	38.179	128.611	79.7	63.6	65.2	69	F	172.14	162.43	28.6	68.08	72.74	28.28	43.27	30.26	62.82	47.21	36.42	14.99	35.99	149.17	123.06	147.15
24	MR_132	Caretta caretta	2023-11-17	38.4481	128.462	71.1	62.1	58.5	58.4	F	161.96	152	26.09	58.09	63.59	23.43	41.24	27.58	55.91	41.06	29.36	13.81	34.09	145.47	118.75	99.67
25	MR_133	Caretta caretta	2023-11-22	37.2888	129.309	89.1	67.5	66.8	65.2	M	197.76	184.19	33.61	74.47	81.48	32.77	50.35	34.49	77.55	50.79	36.44	17.31	41.52	174.98	140.72	211.01
26	KIOST_22_1	Caretta caretta	2022-06-20	36.079	129.546	85.5	67.5	67.5	66.7	M	173.47	162.89	27.91	67.04	72.51	26.01	46.44	31.97	64.68	48.57	38.61	14.36	37.9	150.51	116.99	143.43
27	KIOST_22_4	Caretta caretta	2022-05-21	33.4842	126.376	72	59	58.4	55.2	F	156.66	147.82	22.45	59.24	58.74	24.53	38.62	26.48	51.13	40.87	29.35	12.65	29.83	138.64	113.18	80.66
28	MR_135	Caretta caretta	2024-07-05	33.9743	129.552	62	53	53	46.3	F	138.18	131.88	23.46	51.21	56	22.15	38.1	26.02	51.28	36.45	30.1	12.01	30.3	121.66	99.95	56.16
29	AR00000015	Chelonia mydas	2017-10-15	36.0164	129.483	78.7	62	68	64.1	F	173.61	161.78	30.43	67.08	72.42	30.78	47.26	33.76	56.31	46.09	37.08	16.82	36.64	148.81	118.48	141.5
30	AR00000025	Chelonia mydas	2017-12-12	35.5619	129.461	69.9	54.7	61.2	50.8	F	139.37	133.29	25.56	57.14	62.66	25.1	40.76	28.56	45.5	39.91	34.7	13.94	32.25	126.42	104.43	78.5
31	AR00000034	Chelonia mydas	2014-08-05	33.4844	126.381	43.8	43.3	39.4	37.4	J	88.3	83.43	14.62	35.06	38.25	15.98	27	19.19	30.68	25.16	20.75	9.13	19.41	79.51	65.95	29
32	AR00000036	Chelonia mydas	2018-08-15	35.3458	126.322	-	-	-	-	F	153.05	145.68	25.64	59.73	65.29	27.01	44.36	30.69	49.55	39.7	31.97	13.48	35.32	135.98	112.98	114.5
33	AR00000062	Chelonia mydas	2019-03-25	33.2278	126.463	74.4	61.2	66.7	62.8	F	145.2	138.72	24.66	60.18	65.95	26.55	43.73	31.17	53.63	42.22	34.16	15.32	32.79	125.16	104.14	126.5
34	AR00000064	Chelonia mydas	2017-08-18	35.9958	129.431	79.6	62.1	65.6	55.6	F	156.83	145.1	26.94	62.48	66.87	28.71	44.44	31.04	49.78	42.11	34.34	15.36	35.01	141.04	110.04	122
35	KIOST_22_10	Chelonia mydas	2021-06-04	33.5258	126.587	52.7	42.8	44	38.8	J	106.79	98.88	16.92	39.27	45.8	17.27	29.56	23.58	37.83	29.7	22.47	12.91	24	94.6	77.8	33.15
36	KIOST_22_11	Chelonia mydas	2021-09-01	33.2317	126.314	46.7	40.3	38.7	38.2	J	91.45	83.89	15.31	34.77	39.49	15.22	27.54	19.35	32.97	24.21	20.99	9.72	21.38	80.48	65.27	28.25
37	KIOST_22_12	Chelonia mydas	2021-10-25	33.5379	126.615	46.8	38.1	41	36	J	90.88	85.92	16.91	37.04	40.13	16.7	27.42	20.22	34.07	26.71	19.13	9.52	22.37	80.89	71.15	28
38	KIOST_22_13	Chelonia mydas	2022-06-03	33.2367	126.34	41.3	35.3	34	32	J	80.11	74.62	13.38	31.34	34.89	12.43	21.94	15.22	29.65	22.63	17.27	8.29	19.23	72.17	63.56	19.47
39	KIOST_22_6	Chelonia mydas	2022-08-26	33.2323	126.499	44.2	37.5	38.7	36.4	J	85.85	82.3	16.04	35.35	40.15	16.44	24.93	19.54	33.01	25.93	19.01	9.44	21.53	75.13	62.78	24.98
40	KIOST_22_8	Chelonia mydas	2021-06-14	33.5226	126.533	60.4	56.1	59.7	52.1	J	127.05	117.05	23.44	49.59	59.29	21.69	38.87	30.34	48.87	38.78	29.49	15.27	31.37	114.93	92.04	91.76
41	KIOST_22_9	Chelonia mydas	2022-05-15	33.2306	126.507	48	38.9	41.5	36.5	J	94.49	89.57	15.06	39.24	42.13	17.99	26.3	19.5	33.38	26.84	20.22	9.65	22	84.71	70.35	31.64
42	MR_136	Chelonia mydas	2024-08-20	39.4867	128.502	72.1	56	64.9	54.8	M	159.45	153.73	26.4	66.95	68.72	29.22	44.2	32.11	53.16	46.81	36.76	14.35	34.08	140.84	114.19	119.93
