# Supplementary material for: Osteological differences in the humerus of loggerhead and green turtles
Source: PeerJ. 2026 Apr 20;14:e20958. doi: 10.7717/peerj.20958 (PMC13105183; doi:10.7717/peerj.20958)
Supplement: Supplemental Information 3 [file peerj-14-20958-s003.csv]

id	physical_object_title	doi
803956	MABIK:KIOST:KIOST_22_9	https://doi.org/10.17602/M2/M803956
803951	MABIK:KIOST:KIOST_22_9	https://doi.org/10.17602/M2/M803951
803941	MABIK:KIOST:KIOST_22_8	https://doi.org/10.17602/M2/M803941
803930	MABIK:KIOST:KIOST_22_8	https://doi.org/10.17602/M2/M803930
803920	MABIK:KIOST:KIOST_22_6	https://doi.org/10.17602/M2/M803920
803910	MABIK:KIOST:KIOST_22_6	https://doi.org/10.17602/M2/M803910
803900	MABIK:KIOST:KIOST_22_13	https://doi.org/10.17602/M2/M803900
803895	MABIK:KIOST:KIOST_22_13	https://doi.org/10.17602/M2/M803895
803890	MABIK:KIOST:KIOST_22_12	https://doi.org/10.17602/M2/M803890
803885	MABIK:KIOST:KIOST_22_12	https://doi.org/10.17602/M2/M803885
803880	MABIK:KIOST:KIOST_22_11	https://doi.org/10.17602/M2/M803880
803875	MABIK:KIOST:KIOST_22_11	https://doi.org/10.17602/M2/M803875
803870	MABIK:KIOST:KIOST_22_10	https://doi.org/10.17602/M2/M803870
803865	MABIK:KIOST:KIOST_22_10	https://doi.org/10.17602/M2/M803865
803856	MABIK:KIOST:KIOST_22_4	https://doi.org/10.17602/M2/M803856
803849	MABIK:KIOST:KIOST_22_4	https://doi.org/10.17602/M2/M803849
803834	MABIK:KIOST:KIOST_22_1	https://doi.org/10.17602/M2/M803834
803827	MABIK:KIOST:KIOST_22_1	https://doi.org/10.17602/M2/M803827
803670	MABIK:MR:MR_133	https://doi.org/10.17602/M2/M803670
803665	MABIK:MR:MR_133	https://doi.org/10.17602/M2/M803665
803660	MABIK:MR:MR_132	https://doi.org/10.17602/M2/M803660
803655	MABIK:MR:MR_132	https://doi.org/10.17602/M2/M803655
803649	MABIK:MR:MR_130	https://doi.org/10.17602/M2/M803649
803644	MABIK:MR:MR_130	https://doi.org/10.17602/M2/M803644
803639	MABIK:MR:MR_123	https://doi.org/10.17602/M2/M803639
803629	MABIK:MR:MR_123	https://doi.org/10.17602/M2/M803629
803619	MABIK:AR:AR00000064	https://doi.org/10.17602/M2/M803619
803614	MABIK:AR:AR00000064	https://doi.org/10.17602/M2/M803614
803609	MABIK:AR:AR00000062	https://doi.org/10.17602/M2/M803609
803604	MABIK:AR:AR00000062	https://doi.org/10.17602/M2/M803604
803599	MABIK:AR:AR00000036	https://doi.org/10.17602/M2/M803599
803594	MABIK:AR:AR00000036	https://doi.org/10.17602/M2/M803594
803589	MABIK:AR:AR00000034	https://doi.org/10.17602/M2/M803589
803584	MABIK:AR:AR00000034	https://doi.org/10.17602/M2/M803584
803579	MABIK:AR:AR00000066	https://doi.org/10.17602/M2/M803579
803574	MABIK:AR:AR00000066	https://doi.org/10.17602/M2/M803574
803569	MABIK:AR:AR00000065	https://doi.org/10.17602/M2/M803569
803564	MABIK:AR:AR00000065	https://doi.org/10.17602/M2/M803564
803251	MABIK:AR:AR00000043	https://doi.org/10.17602/M2/M803251
803246	MABIK:AR:AR00000043	https://doi.org/10.17602/M2/M803246
803241	MABIK:AR:AR00000042	https://doi.org/10.17602/M2/M803241
803236	MABIK:AR:AR00000042	https://doi.org/10.17602/M2/M803236
803231	MABIK:AR:AR00000040	https://doi.org/10.17602/M2/M803231
803226	MABIK:AR:AR00000040	https://doi.org/10.17602/M2/M803226
803221	MABIK:AR:AR00000031	https://doi.org/10.17602/M2/M803221
803216	MABIK:AR:AR00000031	https://doi.org/10.17602/M2/M803216
803211	MABIK:AR:AR00000030	https://doi.org/10.17602/M2/M803211
803206	MABIK:AR:AR00000030	https://doi.org/10.17602/M2/M803206
803201	MABIK:AR:AR00000029	https://doi.org/10.17602/M2/M803201
803191	MABIK:AR:AR00000029	https://doi.org/10.17602/M2/M803191
803186	MABIK:AR:AR00000028	https://doi.org/10.17602/M2/M803186
803181	MABIK:AR:AR00000028	https://doi.org/10.17602/M2/M803181
803176	MABIK:AR:AR00000027	https://doi.org/10.17602/M2/M803176
803171	MABIK:AR:AR00000027	https://doi.org/10.17602/M2/M803171
803166	MABIK:AR:AR00000026	https://doi.org/10.17602/M2/M803166
803161	MABIK:AR:AR00000026	https://doi.org/10.17602/M2/M803161
803156	MABIK:AR:AR00000024	https://doi.org/10.17602/M2/M803156
803151	MABIK:AR:AR00000024	https://doi.org/10.17602/M2/M803151
803101	MABIK:AR:AR00000023	https://doi.org/10.17602/M2/M803101
803096	MABIK:AR:AR00000023	https://doi.org/10.17602/M2/M803096
803091	MABIK:AR:AR00000022	https://doi.org/10.17602/M2/M803091
803086	MABIK:AR:AR00000022	https://doi.org/10.17602/M2/M803086
803081	MABIK:AR:AR00000018	https://doi.org/10.17602/M2/M803081
803076	MABIK:AR:AR00000018	https://doi.org/10.17602/M2/M803076
803071	MABIK:AR:AR00000016	https://doi.org/10.17602/M2/M803071
803066	MABIK:AR:AR00000016	https://doi.org/10.17602/M2/M803066
803061	MABIK:AR:AR00000025	https://doi.org/10.17602/M2/M803061
803056	MABIK:AR:AR00000025	https://doi.org/10.17602/M2/M803056
802695	MABIK:AR:AR00000015	https://doi.org/10.17602/M2/M802695
802690	MABIK:AR:AR00000015	https://doi.org/10.17602/M2/M802690
802685	MABIK:AR:AR00000013	https://doi.org/10.17602/M2/M802685
802680	MABIK:AR:AR00000013	https://doi.org/10.17602/M2/M802680
802675	MABIK:AR:AR00000012	https://doi.org/10.17602/M2/M802675
802670	MABIK:AR:AR00000012	https://doi.org/10.17602/M2/M802670
802665	MABIK:AR:AR00000011	https://doi.org/10.17602/M2/M802665
802660	MABIK:AR:AR00000011	https://doi.org/10.17602/M2/M802660
802655	MABIK:AR:AR00000009	https://doi.org/10.17602/M2/M802655
802650	MABIK:AR:AR00000009	https://doi.org/10.17602/M2/M802650
801578	MABIK:AR:AR00000007	https://doi.org/10.17602/M2/M801578
801513	MABIK:AR:AR00000007	https://doi.org/10.17602/M2/M801513
